# Supplementary material for: In situ Raman spectroscopic relative quantitative analysis of sulfur metabolic dynamics in deep-sea microorganisms
Source: Microbiol Spectr. 2025 Sep 25;13(11):e02059-25. doi: 10.1128/spectrum.02059-25 (PMC12584613; doi:10.1128/spectrum.02059-25)
Supplement: Table S1 — Quantitative modeling of sulfate in solid medium. [file spectrum.02059-25-s0002.xlsx]

## Sheet: Sheet1
Table 1 Quantitative modeling of sulfate in solid medium.
Sulfate
Number	Concentration (mol/L)	Average of ratio of peak area	Standard deviation
1	25	0.49619	0.01196
2	35	0.6675	0.01144
3	45	0.85958	0.02821
4	55	1.04642	0.01849
5	65	1.20423	0.01443
6	75	1.4044	0.02375
